# Supplementary material for: Multi-drug resistant toxigenic Vibrio cholerae O1 is persistent in water sources in New Bell-Douala, Cameroon
Source: BMC Infect Dis. 2013 Aug 7;13:366. doi: 10.1186/1471-2334-13-366 (PMC3750389; doi:10.1186/1471-2334-13-366)
Supplement: Additional file 1 — Distribution of Vibrio cholerae O1 in various water sources. [file 1471-2334-13-366-S1.xlsx]

## Sheet: Sheet1
Additional File 1: Distribution of V. cholerae O1 in various water sources
Source code	Number of samples collected	Number of isolates obtained
* S1	4	1
*S2	8	5
*S4	4	1
*S8	4	1
W4	4	1
W12	4	1
W16	4	1
W25	5	3
*W33	4	1
W35	4	1
W41	4	1
W49	5	1
W53	4	1
*W56	3	1
W60	4	1
W68	5	2
W70	4	1
W73	4	1
* Co-existence of V. cholerae O1 and non-O1

## Sheet: Sheet2
Additional File 2: Distribution of V. cholerae O1 in various water sources
Source code	No of Samples analyzed	Number of isolates obtained
* S1	3	1
*S2	8	5
*S4	2	1
*S8	2	1
W4	3	1
W12	4	1
W16	4	1
W25	5	3
*W33	2	1
W35	3	1
W41	2	1
W49	4	1
W53	3	1
*W56	2	1
W60	4	1
W68	5	2
W70	4	1
W73	3	1
