# Supplementary material for: Multi-drug resistant toxigenic Vibrio cholerae O1 is persistent in water sources in New Bell-Douala, Cameroon
Source: BMC Infect Dis. 2013 Aug 7;13:366. doi: 10.1186/1471-2334-13-366 (PMC3750389; doi:10.1186/1471-2334-13-366)
Supplement: Additional file 2 — Isolation of V. cholerae O1 strains by month. [file 1471-2334-13-366-S2.xlsx]

## Sheet: Sheet1
Additional File 2: Isolation of V. cholerae O1 strains by month
Month/Year	Numbers of isolates Obtained
2010-03-01	1
2010-04-01	2
2010-05-01	2
2010-06-01	2
2010-07-01	3
2010-08-01	3
2010-09-01	5
2010-10-01	3
2010-11-01	2
2010-12-01	1
Jannuary 2011	1
