# Supplementary material for: Multi-drug resistant toxigenic Vibrio cholerae O1 is persistent in water sources in New Bell-Douala, Cameroon
Source: BMC Infect Dis. 2013 Aug 7;13:366. doi: 10.1186/1471-2334-13-366 (PMC3750389; doi:10.1186/1471-2334-13-366)
Supplement: Additional file 3 — Antibiotic susceptibility of Vibrio cholerae O1 isolates. [file 1471-2334-13-366-S3.xlsx]

## Sheet: Sheet1
Additional File 3: Antibiotic sensitivity of V. cholerae O1 isolates
Antibiotics	Number resistant (%)	Number susceptible (%)
Tetracycline (TE)	17 (68.0)	8 (32.0)
Chloramphenicol (C)	5 (20.0)	20 (80.0)
Ampicillin (AMP)	23 (92.0)	2 (8.0)
Amoxicillin (AML)	22 (88.0)	3 (12.0)
Cotrimoxazole (SXT)	16 (64.0)	9 (36.0)
Ciprofloxacin (CIP)	0 (0.0)	25 (100)
Doxycycline (DXT)	3 (12.0)	22 (88.0)
