# Supplementary material for: Multi-drug resistant toxigenic Vibrio cholerae O1 is persistent in water sources in New Bell-Douala, Cameroon
Source: BMC Infect Dis. 2013 Aug 7;13:366. doi: 10.1186/1471-2334-13-366 (PMC3750389; doi:10.1186/1471-2334-13-366)
Supplement: Additional file 4 — Physico-chemical characteristics of water samples. [file 1471-2334-13-366-S4.xlsx]

## Sheet: Sheet1
	Additional File 4: Physico-chemical characteristics of water samples
	Parameters	Season	Descriptive statistics	Water sources			Mann Whitney U test
				Stream	Tap	Well	Stream Vs Tap	Stream Vs Well	Well Vs Tap
		Dry	Mean ±SD	29.78 ±1.295	29.97±1.720	29.44±1.940
	Temperature (0C)		Range	28.4 - 32.7	27.3 - 33.3	26.9 - 33.2	P = 0.704	P = 0.583	P = 0.217
		Rainy	Mean ±SD	28.84±1.330	28.38±1.956	29.79±29.778
			Range	26.9 - 31.0	24.4 - 30.5	22.8 - 27.2	P = 0.811	P = 0.385	P = 0.739
		Dry	Mean ±SD	9.63±0.627	7.10±1.142	8.32±1.350
			Range	8.6 - 10.4	6.6 - 7.6	6.3 - 11.3	P = 0.009	P = 0.008	P = 0.718
	pH	Rainy	Mean ±SD	7.98±0.622	7.59±0.449	7.59±0.683
			Range	6.6 - 9.1	6.9 - 8.28	5.7 - 8.9	P = 0.083	P = 0.039	P = 0.804
		Dry	Mean ±SD	2.98±0.451	1.02±0.010	3.13±0.443
	Salinity (ppm)		Range	0.95 - 5.02	0.57 - 1.45	1.1 - 5.16	P = 0.003	P = 0.002	P = 0.077
		Rainy	Mean ±SD	6.33±0.211	2.89±0.201	5.19±0.272
							P = 0.809	P = 0.005	P = 0.001
